# Supplementary material for: Impact of Periprocedural Risk Predictors on Long-Term Outcomes in Patients with Diabetes Undergoing Coronary Artery Bypass Grafting
Source: Medicina (Kaunas). 2025 Dec 29;62(1):71. doi: 10.3390/medicina62010071 (PMC12843129; doi:10.3390/medicina62010071)
Supplement: Supplementary file 1 [file medicina-62-00071-s001.zip]

Archive with 1 entries (1 files):
- medicina-3906842-Table S1.pdf
